# Supplementary material for: Perfluorooctane Sulfonate (PFOS) Disrupts Mitochondrial Activity and Cell Adhesion in Liver Cells
Source: J Xenobiot. 2026 Apr 13;16(2):65. doi: 10.3390/jox16020065 (PMC13118017; doi:10.3390/jox16020065)
Supplement: Supplementary file 1 [file jox-16-00065-s001.zip]

Archive with 1 entries (1 files):
- jox-4179901-supplementary.pdf
